# Supplementary material for: Letter to the editor regarding “Health economic evaluation of microprocessor and non-microprocessor-controlled prosthetic knees”
Source: Can Prosthet Orthot J. 2025 Dec 31;8(2):46339. doi: 10.33137/cpoj.v8i2.46339 (PMC12871760; doi:10.33137/cpoj.v8i2.46339)
Supplement: Supplementary file 1 [file cpoj-8-2-46339-s01.xlsx]

## Sheet: Cycle and ICUR
	LETTER TO THE EDITOR REGARDING "HEALTH ECONOMIC EVALUATION OF MICROPROCESSOR AND NON-MICROPROCESSOR-CONTROLLED PROSTHETIC KNEES"
	Cycle Length Approximation								Crude Rates per years / months
								Years	0.5	1	2	3	4	Calculated Replacement Cycle (1/ Annual Rate)
		N (Table 1)	First Fitting (Table 1)	N-First	Ratio First Fitting to Replace-ments	Number of New Prosthesis (Table 1)	Number of Replacements Only	Months	6	12	24	36	48	Years
	MPK	62	3	59	0.0508475	10	9.49153		0.160873	0.321747	0.643493	0.96524	1.28699	3.10804
								Crude Rate/Month	0.0268122
	NMPK	49	13	36	0.361111	10	6.38889		0.177469	0.354938	0.709877	1.06481	1.41975	2.81739
								Crude Rate/Month	0.0295782
	ICUR Calculation
		6 Months					Two Utility Sources		Assumed Realistic Replacement Cycle in Years
		Cost of Prosthesis (Table 2)	Share of Patients With New Prosthesis (Table 1)	Prorated 6-Months Prosthesis Costs	Cost Without Prosthesis (Table 3)	Total 6 Months Costs	1.) Utility Score (Table 4)		Assumed Replacement Cycle in Years	Conversion 6 Months to Year	Cost Without Prosthesis	Total Costs		Cumulated Utilities Based on Raw Data (Table 4)
	MPK	21018	0.16	3362.88	3909	7271.88	0.787		5	2	39090	60108		3.935
	NMPK	4417	0.2	883.4	4981	5864.4	0.742		5	2	49810	54227		3.71
							0.045							0.225
							2.) 6 Months QALY Increment Reported (Table 5)					Cumulated QALY Increment (Table 5)		ICUR Based on Raw Data Reported (Table 4)
					Delta	1407.48	0.03			Delta	5881	0.3
					ICUR	46916	per QALY			ICUR	19603.3	per QALY		26137.8
